# Supplementary material for: Genetics of monozygotic twins reveals the impact of environmental sensitivity on psychiatric and neurodevelopmental phenotypes
Source: Nat Hum Behav. 2025 Jun 10;9(8):1683–96. doi: 10.1038/s41562-025-02193-7 (PMC12367547; doi:10.1038/s41562-025-02193-7)
Supplement: Supplementary file 4 — Study-level information on the phenotypes used in the meta-analyses and genotyping information for each cohort. [file 41562_2025_2193_MOESM4_ESM.xlsx]

## Sheet: DTR
COHORT CHARACTERISTICS
cohort	study design	country	ethnicity	ref for study
Danish Twin Registry (DTR)	Population-based, longitudinal	Denmark	European	https://pubmed.ncbi.nlm.nih.gov/31544734/
Phenotype	Sample				Age (years)				Total score				within-twin correlation*			MZ difference score				Measure
	N. MZ individuals with phenotype data	N. excluded	N. individuals from complete twin pairs	% female	mean	SD	min	max	mean	SD	min	max	rMZ	CI lower	CI upper	mean	SD	min	max	measure name	Ref for measure
depression syptoms	782	0	782	51.7%	62.2	11.9	45.9	93.8	19.7	3.8	17	43	0.362	0.280	0.451	2.7	3.4	0	19	17-item scale adapted from the Cambridge Mental Disorders of the Elderly Examination (CAMDEX)	McGue M, Christensen K. Genetic and environmental contributions to depression symptomatology: Evidence from Danish Twins 75 years of age and older. J. Abnorm. Psychol. 106(3), Aug 1997, 439-448.
wellbeing	782	0	782	51.7%	62.2	11.9	45.9	93.8	4.6	0.7	1	5	0.128	0.06	0.260	0.5	0.7	0	3	Are you happy and satisfied with your life at presents?

## Sheet: FinnTwins
COHORT CHARACTERISTICS
cohort	study design	country	ethnicity	Ref for study
Finnish Twin Cohort (FinnTwins)	population-based, longitudinal	Finland	european	Rose et al (2019). FinnTwin12 Cohort: An Updated Review. Twin Res Hum Genet. 2019;22(5):302-311. doi: 10.1017/thg.2019.83. . PMID: 31640839 Kaidesoja et al (2019). FinnTwin16: A Longitudinal Study from Age 16 of a Population-Based Finnish Twin Cohort. Twin Res Hum Genet. 2019 ;22(6):530-539. doi: 10.1017/thg.2019.106. PMID: 31796134. Kaprio et al (2019).The Older Finnish Twin Cohort - 45 Years of…
If multiple waves of data were available, samples were selected according to developmental groups, for sepaeate GWAS on each: Child sample (aged 5-12 years old ); Adolescent sample (aged 13-18 years old); Adult sample (aged over 18 years old)
Phenotype	Sample				Age (years)				Total score				within-twin correlation			MZ difference score				Measure
	N. individuals with phenotype data	N. excluded	N. individuals from complete twin pairs	% female	mean	SD	min	max	mean	SD	min	max	rMZ	CI lower	CI upper	mean	SD	min	max	measure name	Ref for measure
depression symptoms	3900	1988	1912	0.58	55.3	6.43	24.7	67.3	25.55	5.86	0	70	0.33	0.293	0.367	4.55	4.9	0.0	32	Beck Depression Inventory, BDI	Romanov K, Varjonen J, Kaprio J, Koskenvuo M. Life events and depressiveness - the effect of adjustment for psychosocial factors, somatic health and genetic liability. Acta Psychiatr Scand. 2003 Jan;107(1):25-33. doi: 10.1034/j.1600-0447.2003.01419.x. PMID: 12558538 BECK AT, WARD CH, MENDELSON M, MOCK J, ERBAUGH J. An inventory for measuring depression. Arch Gen Psychiatry. 1961 Jun;4:561-71. doi…
neuroticism	7691	4875	2816	0.56	54.5	7.43	24.0	71.4	-0.0422	0.99	-1.749	2.168	0.468	0.433	0.487	0.79	0.67	0.0	3.53	Eysenck Personality Inventory (Brief)	Viken RJ, Rose RJ, Kaprio J, Koskenvuo M. A developmental genetic analysis of adult personality: extraversion and neuroticism from 18 to 59 years of age. J Pers Soc Psychol. 1994 Apr;66(4):722-30. doi: 10.1037//0022-3514.66.4.722. PMID: 8189349
wellbeing	9027	5809	3218	0.56	46.2	15.2	16.1	71.4	3.20	0.566	1.00	4.00	0.250	0.208	0.292	0.398	0.54	0.00	3.00	various- see supplementary information - section 2.2 FinnTwins
CHILD sample
Phenotype	Sample								total score				within-twin correlation			MZ difference score				Measure
	N. individuals with phenotype data	N. excluded	N. individuals from complete twin pairs	% female	mean	SD	min	max	mean	SD	min	max	rMZ	CI lower	CI upper	mean	SD	min	max	measure name	Ref for measure
adhd symptoms	1357	845	512	0.56	11.79	0.30	10.96	12.60	0.71	0.43	0.0	2.73	0.794	0.737	0.848	0.18	0.21	0.00	1.36	Multidimensional Peer Nomination Inventory (MPNI)	Pulkkinen, L., Kaprio, J., & Rose, R. J. (1999). Peers, teachers and parents as assessors of the behavioural and emotional problems of twins and their adjustment: the Multidimensional Peer Nomination Inventory. Twin Research and Human Genetics, 2(4), 274-285.
ADULT sample
Phenotype	Sample				Age (years)				total score				within-twin correlation			MZ difference score				Measure
	N. individuals with phenotype data	N. excluded	N. individuals from complete twin pairs	% female	mean	SD	min	max	mean	SD	min	max	rMZ	CI lower	CI upper	mean	SD	min	max	measure name	Ref for measure
adhd symptoms	1043	705	338	0.59	14.23	0.20	14.00	15.60	0.47	0.59	0.00	2.88	0.734	0.656	0.812	0.25	0.35	0.00	1.70	Multidimensional Peer Nomination Inventory (MPNI)	Pulkkinen, L., Kaprio, J., & Rose, R. J. (1999). Peers, teachers and parents as assessors of the behavioural and emotional problems of twins and their adjustment: the Multidimensional Peer Nomination Inventory. Twin Research and Human Genetics, 2(4), 274-285.

## Sheet: MTR
COHORT CHARACTERISTICS
cohort	study design	country	ethnicity	Ref for study
Murcia Twin Registry (MTR)	population-based	Spain	European	Ordoñana et al, 2019 (DOI: 10.1017/thg.2019.60)
Phenotype	Sample				Age (years)				Total score				Within-twin correlation			MZ difference score				Measure
	N. individuals with phenotype data	N. excluded	N. individuals from complete twin pairs	% female	mean	SD	min	max	mean	SD	min	max	rMZ	CI lower	CI upper	mean	SD	min	max	measure name	Ref for measure
depression symptoms	340	1 incomplete pair	340	1	51.73	7.08	43	69	16.42	5.789	10	39	0.368	0.238	0.498	4.429	4.59	0	24	State-Trait Depression Inventory	Spielberger et al. Analysis of convergent and discriminant validity of the Spanish experimental version of the State-Trait Depression Questionnaire (ST-DEP). Actas Esp Psiquiatr 2005;33:374–82.
wellbeing	376	1 incomplete pair	376	0.91	52.2	7.176	43	69	79.29	18.593	10	100	0.399	0.279	0.519	14.064	14.81	0	70	EQ-5D (VAS)	Szende A, Williams A. Measuring self-reported population health: an international perspective based on EQ-5D: Netherlands: SpringMedpublishing, 2004
* within-twin correlation on the raw phenotype

## Sheet: NTR
COHORT CHARACTERISTICS
cohort	study design	country	ethnicity	Ref for study
Netherlands Twins Registery (NTR)	population-based, longitudinal	The Netherlands	european	Ligthart et al. (2019) https://doi.org/10.1017/thg.2019.93
If multiple waves of data were available, samples were selected according to developmental groups, for sepaeate GWAS on each: Child sample (aged 5-12 years old ); Adolescent sample (aged 13-18 years old); Adult sample (aged over 18 years old)
Phenotype	Sample				Age (years)				total score				Within-twin correlation			MZ difference score				Measure
	N. individuals with phenotype data	N. excluded	N. individuals from complete twin pairs	% female	mean	SD	min	max	mean	SD	min	max	rMZ	CI lower	CI upper	mean	SD	min	max	measure name	Ref for measure
neuroticism	1515	979 (incomplete twin pairs, no genotype data, twin data not available same time-point, missing covariate data)	536 (268 pairs)	0.68	16.58	0.54	16	18	31.16	6.94	12	56	0.47	0.37	0.56	5.5	4.57	0	24	NEO-FFI - Neuroticism	Costa, P. T., & McCrae, R. R. (1989). NEO five-factor inventory (NEO-FFI). Odessa, FL: Psychological Assessment Resources, 3.
wellbeing	5352	3664 (incomplete twin pairs, no genotype data, twin data not available same time-point, missing covariate data)	1688 (844 pairs)	0.62	15.80	1.55	13	18	7.85	1.05	2	10	0.48	0.42	0.53	0.67	0.84	0	7	Cantril Ladder (Indicate were on the ladder describes the life of your twins the best? The 10 means the best life-, and the 0 means the worst life you can imagine), mother report	Cantril, H. (1965). The pattern of human concerns. New Brunswick, NJ: Rutgers University Press.
autistic traits	12076	9040 (incomplete twin pairs, no genotype data, twin data not available same time-point, missing covariate data)	3036 (1518 pairs)	0.56	9.65	1.33	6	12	1.44	1.91	0	16	0.62	0.59	0.65	0.94	1.38	0	10	CBCL6-18 Syndrome Scale - Autism scale (10 items), mother report	Achenbach, T. M., & Dumenci, L. (2001). Advances in empirically based assessment: Revised cross-informant syndromes and new DSM-oriented scales for the CBCL, YSR, and TRF: Comment on Lengua, Sadowski, Friedrich, and Fisher (2001).
CHILD sample
Phenotype	Sample				Age (years)				total score				Within-twin correlation			MZ difference score				Measure
	N. individuals with phenotype data	N. excluded	N. individuals from complete twin pairs	% female	mean	SD	min	max	mean	SD	min	max	rMZ	CI lower	CI upper	mean	SD	min	max	measure name	Ref for measure
depression symptoms	12072	9048 (incomplete twin pairs, no genotype data, twin data not available same time-point, missing covariate data)	3024 (1512 pairs)	0.57	9.76	1.41	6	12	2.35	2.84	0	20	0.58	0.54	0.61	1.55	2.10	0	17	CBCL6-18 Syndrome Scale - Anxious/ Depressed (13 items), mother report	Achenbach, T. M., & Dumenci, L. (2001). Advances in empirically based assessment: Revised cross-informant syndromes and new DSM-oriented scales for the CBCL, YSR, and TRF: Comment on Lengua, Sadowski, Friedrich, and Fisher (2001).
anxiety symptoms	12074	9050 (incomplete twin pairs, no genotype data, twin data not available same time-point, missing covariate data)	3024 (1512 pairs)	0.57	9.65	1.34	6	12	1.20	1.58	0	12	0.58	0.55	0.62	0.77	1.22	0	10	CBCL6-18 DSM-Oriented Scales - Anxiety Problems (6 items), mother report	Achenbach, T. M., & Dumenci, L. (2001). Advances in empirically based assessment: Revised cross-informant syndromes and new DSM-oriented scales for the CBCL, YSR, and TRF: Comment on Lengua, Sadowski, Friedrich, and Fisher (2001).
adhd symptoms	10208	7778 (incomplete twin pairs, no genotype data, twin data not available same time-point, missing covariate data)	2430 (1215 pairs)	0.58	9.56	1.33	6	12	6.98	7.11	0	36	0.79	0.77	0.81	2.80	3.67	0	29	CPRS-R:S Subscale - ADHD index (12 items), mother report	Conners, C. K., Sitarenios, G., Parker, J. D., & Epstein, J. N. (1998). The revised Conners' Parent Rating Scale (CPRS-R): factor structure, reliability, and criterion validity. Journal of abnormal child psychology, 26(4), 257-268.
ADULT sample
Phenotype	Sample				Age (years)				total score				Within-twin correlation			MZ difference score				Measure
	N. individuals with phenotype data	N. excluded	N. individuals from complete twin pairs	% female	mean	SD	min	max	mean	SD	min	max	rMZ	CI lower	CI upper	mean	SD	min	max	measure name	Ref for measure
depression symptoms	5897	3549 (incomplete twin pairs, no genotype data, twin data not available same time-point, missing covariate data)	2348 (1174 pairs)	0.69	34.62	13.62	19	78	3.96	3.86	0	26	0.46	0.42	0.51	2.76	2.90	0	23	ASR DSM Depressive Problems scale (14 items)	Achenbach, T. M., Dumenci, L., & Rescorla, L. A. (2003). Ratings of relations between DSM-IV diagnostic categories and items of the Adult Self-Report (ASR) and Adult Behavior Checklist (ABCL). Research Center for Children, Youth and Families.
anxiety symptoms	3882	2324 (incomplete twin pairs, no genotype data, twin data not available same time-point, missing covariate data)	1558 (779 pairs)	0.76	34.15	12.66	19	65	3.03	2.55	0	12	0.46	0.41	0.52	1.93	1.81	0	10	ASR DSM Anxiety Problems scale 7 items)	Achenbach, T. M., Dumenci, L., & Rescorla, L. A. (2003). Ratings of relations between DSM-IV diagnostic categories and items of the Adult Self-Report (ASR) and Adult Behavior Checklist (ABCL). Research Center for Children, Youth and Families.
adhd symptoms	3921	2269(incomplete twin pairs, no genotype data, twin data not available same time-point, missing covariate data)	1652 (826 pairs)	0.75	35.03	13.43	19	81	13.21	5.71	0	38	0.38	0.32	0.43	4.96	4.02	0	27	Conners' adult adhd rating scales: self-report screening version (CAARS-S:SV) DSM-IV Total ADHD Symptoms	Conners, C. K., Erhardt, D., & Sparrow, E. P. (1999) Conners' Adult ADHD Rating Scales (CAARS): technical manual. North Tonawanda, NY: Multi-Health Systems.
wellbeing	6854	4158 (incomplete twin pairs, no genotype data, twin data not available same time-point, missing covariate data)	2696 (1348 pairs)	0.73	35.82	14.62	19	83	27.09	5.28	6	35	0.34	0.29	0.39	4.42	4.16	0	24	The satisfaction with life scale	Diener, E. D., Emmons, R. A., Larsen, R. J., & Griffin, S. (1985). The satisfaction with life scale. Journal of personality assessment, 49(1), 71-75.

## Sheet: OATS
COHORT CHARACTERISTICS
cohort	study design	country	ethnicity	Ref for study
Older Australian Twins Study (OATS)		Australia	european	Sachdev et al. A Comprehensive Neuropsychiatric Study of Elderly Twins: The Older Australian Twins Study (2009) Twin Res Hum Genet;12(6):573-582. doi.org/10.1375/twin.12.6.573 Sachdev et al. The contribution of twins to the study of cognitive ageing and dementia: The Older Australian Twins Study Int Rev Psychiatry, 2013;25(6):738-747. i.org/10.3109/09540261.2013.870137
Phenotype	Sample				Age (years)				Total score				within-twin correlation			MZ difference score				Measure
	N. MZ individuals with phenotype data	N. excluded	N. individuals from complete twin pairs	% female	mean	SD	min	max	mean	SD	min	max	rMZ	CI lower	CI upper	mean	SD	min	max	measure name	Ref
depression symptoms	270	16	254	0.64	70.83	5.73	65	90	1.62	1.79	0	11.79	0.42	0.26	0.55	1.21	1.54	0	7	Geriatric Depression (15-item)	(Sheikh & Yesavage, 1986).
anxiety symptoms	270	8	262	0.63	70.83	5.73	65	90	1.11	1.8	0	8	0.37	0.22	0.51	1.24	1.58	0	6	Goldberg Anxiety Scale	(Goldberg,Bridges, Duncan-Jones & Grayson, 1988)

## Sheet: QIMR
COHORT CHARACTERISTICS
cohort	study design	country	ethnicity	Ref for study
Queensland Institute of Medical Research (QIMR)	Population-based	Australia	european	The contributing cohorts have been described in the articles (PMID: 9403910, 10405086, 19210181, 19803771, 22874079, 23752247, 31198126, 33341723, 33509317, 34924174. DOI: 10.1080/00049530410001734865).
If multiple waves of data is available from a longitudinal study, data is grouped into three group for separate GWAS on each group: Childhood (aged 5-12 year); Adolescence (aged 13-18 years); Adulthood (aged over 18 years); dep=depression symptoms; anx=anxiety symptoms; neu=neuroticism; ple=psychotic-like experiences; adhd=attention deficit hyperactivity disorder; asd=autism spectrum disorder tra…
Phenotype	Sample				Age (years)				Total score				within-twin correlation			MZ difference score				Measure
	N. MZ individuals with phenotype data	N. excluded	N. individuals from complete twin pairs	% female	mean	SD	min	max	mean	SD	min	max	rMZ	CI lower	CI upper	mean	SD	min	max	measure name	Ref for measure
depression symptoms	2421	23 unmatched or multiple pairs in a family, 6 missing a covariate	2392	0.69	36.71	12.82	18	85	15.01	4.51	11	45	0.262	0.209	0.314	3.23	4.42	0	32	Sum of the 7 depression items from the Delusions-Symptoms-States Inventory (DSSI) + 5 SLC-90 items (rescaled to fit the same scoring as DSSI)	Foulds GA & Bedford A, Hierachy of classes of personal illness, Psychol Med 5(2):181-92 1975; Derogatis, L. R., & Savitz, K. L. (1999). The SCL-90-R, Brief Symptom Inventory, and Matching Clinical Rating Scales. In M. E. Maruish (Ed.), The use of psychological testing for treatment planning and outcomes assessment (p. 679–724). Lawrence Erlbaum Associates Publishers.
autistic traits	1205	156 multiple entries, 23 unmatched or multiple pairs in family, 2 missing a covariate	1022	0.68	32.49	16.06	16	74	14.96	4.2	11	43	0.451	0.379	0.517	3.03	3.19	0	32	11 item adaptation of the Social Responsiveness Scale	Constantino JN, Przybeck T, Friesen D, & Todd RD (2000) Reciprocal social behavior in children with and without pervasive developmental disorders. J Dev Behav Pediatr. 21:2-11.
wellbeing	264	3 dups; 3 unmatched or multiple pairs in a family; 4 missing a covariate	254	0.57	42.44	8.9	25	68	3.23	0.7	1	4	0.153	-0.021	0.319	0.65	0.64	0	3	one Question: "How would you describe your emotional wellbeing?" Poor=1, Fair=2, Good=3, Excellent=4
neuroticism	1023	11 unmatched or multiple pairs in a family	1012	0.59	27.79	7.86	15	70	0	1	-2.83	3.37	0.41	0.335	0.48	0.84	0.7	0	4.04	4 versions of the NEO (NEO-PI-R, NEO-FFI, NEO-FFIR, NEO-TIPI); Each individual was only scored on a single version of the NEO; Z-score obtained within version and combined into a single variable.	NEO Personality Inventory-Revised, Paul Costa & Robert McCrae, (1992) Gosling, S. D., Rentfrow, P. J., & Swann, W. B., Jr. (2003). A Very Brief Measure of the Big Five Personality Domains. Journal of Research in Personality, 37, 504-528

## Sheet: STR_CATSS
COHORT CHARACTERISTICS
Cohort		design	country	ethnicity	Ref for study
Child and Adolescent Twin Study in Sweden (CATSS)		population-based, longitudinal	Sweden	european	Anckarsäter, Lundström, Kollberg, et al. The Child and Adolescent Twin Study in Sweden (CATSS). TwinResHumGenet.2011;14(6):495-508
If multiple waves of data were available, samples were selected according to developmental groups, for sepaeate GWAS on each: Child sample (aged 5-12 years old ); Adolescent sample (aged 13-18 years old); Adult sample (aged over 18 years old)
Phenotype	Sample				Age (years)				Total score				within-twin correlation			MZ difference score				Measure
	N. MZ individuals with phenotype data	N. excluded	N. individuals from complete twin pairs	% female	mean	SD	min	max	mean	SD	min	max	rMZ	CI lower	CI upper	mean	SD	min	max	measure name	Ref for measure
psychotic-like experiences	3099	305 (189 incomplete pair + 106 missing age +10 genotype QC)	2794	0.5766	15.4898	0.398662	14.3	16.52	1.13453	1.24229	0	7	0.490301	0.451408	0.529311	0.826587	0.942719	0	7	Adolescent Psychotic-like screener	Laurens, K. R, Hodgins, S., Maughan, B., Murray, R. M., Rutter M. L., Taylor, E. A. Community screening for psychotic-like experiences and other putative antecedents of schizophrenia in children aged 9-12 years. Schizophr Res. 2007;90(1-3):130-146.
CHILD sample
Phenotype	Sample				Age (years)				total score				within-twin correlation			MZ difference score				Measure
	N. MZ individuals with phenotype data	N. excluded	N. individuals from complete twin pairs	% female	mean	SD	min	max	mean	SD	min	max	rMZ	CI lower	CI upper	mean	SD	min	max	measure name	Ref for measure
adhd symptoms	6828	322 (174 incomplete pair +2 missing age +146)	6506	0.5272	9.72266	1.23219	8.76	12.59	1.82937	2.8689	0	19	0.642924	0.622749	0.662605	1.34115	2.01928	0	18	ADHD subscale of the Autism-Tics, AD/HD and other Comorbidities inventory (A-TAC)	Hansson S. L, Svanström Röjvall, A., Rastam, M., Gillberg, C., Gillberg, C., Anckarsäter, H. Psychiatric telephone interview with parents for screening of childhood autism - tics, attention-deficit hyperactivity disorder and other comorbidities (A-TAC): preliminary reliability and validity. Br J Psychiatry. 2005;187(3):262-267. Larson,T., Anckarsäter, H., Gillberg,C. et al. The Autism-Tics, A…
anxiety symptoms	4088	108 (94 incomplete pair +2 missing age+12)	3980	0.5248	9.10487	0.276496	8.76	11.56	7.88028	8.29435	0	50	0.640692	0.614443	0.666125	4.46641	5.42929	0	43	Screen for Anxiety Related Disorders (SCARED)	Hale, W. W., 3rd, Raaijmakers Q Fau - Muris, P., Muris P Fau - Meeus, W., & Meeus, W. Psychometric properties of the Screen for Child Anxiety Related Emotional Disorders (SCARED) in the general adolescent population.
autistic traits	6833	317 (169 incomplete pair +2 missing age+146)	6516	0.527	9.72271	1.23207	8.76	12.59	0.699189	1.35031	0	14.5	0.670857	0.651919	0.689256	0.527911	0.95978	0	12	ASD subscale of the A-TAC inventory	Hansson S. L, Svanström Röjvall, A., Rastam, M., Gillberg, C., Gillberg, C., Anckarsäter, H. Psychiatric telephone interview with parents for screening of childhood autism - tics, attention-deficit hyperactivity disorder and other comorbidities (A-TAC): preliminary reliability and validity. Br J Psychiatry. 2005;187(3):262-267. Larson,T., Anckarsäter, H., Gillberg,C. et al. The Autism-Tics, A…
depression symptoms	4093	109 (95 incomplete pair +2 missing age+12)	3984	0.5243	9.10464	0.27639	8.76	11.56	1.23369	2.84833	0	22	0.534587	0.503175	0.565728	1.20171	2.47053	0	19	Short Moods and Feelings Questionnaire (SMFQ)	Angold, A., Costello, E. J., Messer, S. C., Pickles, A., Winder, F., & Silver, D. (1995). Development of a short questionnaire for use in epidemiological studies of depression in children and adolescents. International Journal of Methods in Psychiatric Research(5), 237-249.
ADOLESCENT sample
Phenotype	Sample				Age (years)				total score				within-twin correlation			MZ difference score				Measure
	N. MZ individuals with phenotype data	N. excluded	N. individuals from complete twin pairs	% female	mean	SD	min	max	mean	SD	min	max	rMZ	CI lower	CI upper	mean	SD	min	max	measure name	Ref for measure
adhd symptoms	3181	349 (183 incomplete pair +154 missing age+12)	2832	0.5717	15.4936	0.398483	14.3	16.52	8.32777	2.1999	5	15	0.419233	0.378177	0.46144	1.81654	1.52368	0	9	hyperactivity subscale of the Strengths and Difficulties questionnaire	Goodman, R. (1997). The Strengths and Difficulties Questionnaire: a research note. Journal of Child Psychology and Psychiatry, 38(5), 581-586.
ADULT sample
Phenotype	Sample				Age (years)				total score				within-twin correlation			MZ difference score				Measure
	N. individuals with phenotype data	N. excluded	N. individuals from complete twin pairs	% female	mean	SD	min	max	mean	SD	min	max	rMZ	CI lower	CI upper	mean	SD	min	max	measure name	Ref for measure
anxiety symptoms	2406	376 (298 incomplete pair +78 gnotype QC)	2030	0.6224	18.4713	0.313942	17.87	19.58	53.6873	10.8277	38	108	0.546871	0.504318	0.58875	7.53493	7.03185	0	50	Screen for Anxiety Related Disorders (SCARED,	Hale, W. W., 3rd, Raaijmakers Q Fau - Muris, P., Muris P Fau - Meeus, W., & Meeus, W. Psychometric properties of the Screen for Child Anxiety Related Emotional Disorders (SCARED) in the general adolescent population.
autistic traits	2200	190 (112 incomplete pair +78)	2010	0.5517	18.7307	1.59325	14.22	24.73	1.91169	1.25017	1	13	0.554569	0.512275	0.596088	0.717781	0.936426	0	7.27273	ASD subscale of the A-TAC inventory	Hansson S. L, Svanström Röjvall, A., Rastam, M., Gillberg, C., Gillberg, C., Anckarsäter, H. Psychiatric telephone interview with parents for screening of childhood autism - tics, attention-deficit hyperactivity disorder and other comorbidities (A-TAC): preliminary reliability and validity. Br J Psychiatry. 2005;187(3):262-267. Larson,T., Anckarsäter, H., Gillberg,C. et al. The Autism-Tics, A…
depression symptoms	2312	350 (272 incomplete pair +78 genotype QC)	1962	0.6235	18.4739	0.322647	17.87	19.58	18.9851	5.79495	11	42	0.462964	0.415241	0.511376	4.52436	3.9483	0	22	Center for Epidemiologic Studies Depression (CESD)	Radloff, L. S. (1977). The CES-D Scale: A self-report depression scale for research in the general population. Applied Psychological Measurement, 1(3), 385-401.

## Sheet: STR_aging
COHORT CHARACTERISTICS
cohort	study design	country	ethnicity	Ref for study
STR-Aging psychChip	population-based, longitudinal	Sweden	european	1- Finkel, D., & Pedersen, N. (2004). Processing Speed and Longitudinal Trajectories of Change for Cognitive Abilities: The Swedish Adoption/Twin Study of Aging. Neuropsychol Dev CognB Aging Neuropsychol Cogn, 11(2), 325-345. doi:10.1080/13825580490511152 2- Gatz, M., Fratiglioni, L., Johansson, B., Berg, S., Mortimer, J. A., Reynolds, C. A., Fiske, A., & Pedersen, N. L. (2005). Complete ascertai…
Phenotype	Sample				Age (years)				Total score				within-twin correlation			MZ difference score				Measure
	N. MZ individuals with phenotype data	N. excluded	N. individuals from complete twin pairs	% female	mean	SD	min	max	mean	SD	min	max	rMZ	CI lower	CI upper	mean	SD	min	max	measure name	Ref for measure
depression symptoms	480	100 rearead apart; 100 incomplete (92, reared toegther, 8 apart).	280	0.55	68.32	11.9965	39.1	87	8.58518	7.89653	0	45	0.453601	0.311109	0.576147	6.02121	5.66984	0	33	CESD (analyses adjusted for version)	Radloff, 1977

## Sheet: STR_Psych
COHORT CHARACTERISTICS
cohort	study design	country	ethnicity	Ref for study
Swedish Twin Register, PsychArray batch	Twin register, partially longitudinal	Sweden	European	Zagai et al 2019 (doi:10.1017/thg.2019.99)
Phenotype	Sample				Age (years)				Total score				within-twin correlation			MZ difference score				Measure
	N. MZ individuals with phenotype data	N. excluded	N. individuals from complete twin pairs	% female	mean	SD	min	max	mean	SD	min	max	rMZ	CI lower	CI upper	mean	SD	min	max	measure name	Ref for measure
wellbeing	1173	51	1122	0.568	57.95	4.519	51	66	1.76	0.59	1	4	0.322	0.245	0.394	0.426	0.5395	0	3	Subjective wellbeing, one item

## Sheet: STR_TwinGene
COHORT CHARACTERISTICS
cohort	study design	country	ethnicity	Ref for study
Swedish Twin Register, TwinGene batch	Twin register, partially longitudinal	Sweden	European	Zagai et al 2019
Phenotype	Sample				Age (years)				Total score				within-twin correlation			MZ difference score				Measure
	N. MZ individuals with phenotype data	N. excluded	N. individuals from complete twin pairs	% female	mean	SD	min	max	mean	SD	min	max	rMZ	CI lower	CI upper	mean	SD	min	max	measure name	Ref for measure
wellbeing	1034	134	900	0.613	61	4.28	51	66	1.749	0.527	1	4	0.247	0.158	0.332	0.391	0.515	0	2	Subjective wellbeing, one item

[truncated: 4 more sheets: STR_YATSS, TEDS, TwinsUK, GenotypeInfo]
